# Supplementary material for: Full factorial construction of synthetic microbial communities
Source: eLife. 2026 May 19;13:RP101906. doi: 10.7554/eLife.101906 (PMC13186563; doi:10.7554/eLife.101906)
Supplement: Source data 3. — Original data for the experiment mixing P. aeruginosa strains. [file elife-101906-data3.txt]

community	replicate	dilution_factor	wavelength	absorbance
00000000	R1	0.0025	380	0
00000000	R1	0.0025	385	0
00000000	R1	0.0025	390	0
00000000	R1	0.0025	395	0
00000000	R1	0.0025	400	0
00000000	R1	0.0025	405	0
00000000	R1	0.0025	410	0
00000000	R1	0.0025	415	0
00000000	R1	0.0025	420	0
00000000	R1	0.0025	425	0
00000000	R1	0.0025	430	0
00000000	R1	0.0025	435	0
00000000	R1	0.0025	440	0
00000000	R1	0.0025	445	0
00000000	R1	0.0025	450	0
00000000	R1	0.0025	455	0
00000000	R1	0.0025	460	0
00000000	R1	0.0025	465	0
00000000	R1	0.0025	470	0
00000000	R1	0.0025	475	0
00000000	R1	0.0025	480	0
00000000	R1	0.0025	485	0
00000000	R1	0.0025	490	0
00000000	R1	0.0025	495	0
00000000	R1	0.0025	500	0
00000000	R1	0.0025	505	0
00000000	R1	0.0025	510	0
00000000	R1	0.0025	515	0
00000000	R1	0.0025	520	0
00000000	R1	0.0025	525	0
00000000	R1	0.0025	530	0
00000000	R1	0.0025	535	0
00000000	R1	0.0025	540	0
00000000	R1	0.0025	545	0
00000000	R1	0.0025	550	0
00000000	R1	0.0025	555	0
00000000	R1	0.0025	560	0
00000000	R1	0.0025	565	0
00000000	R1	0.0025	570	0
00000000	R1	0.0025	575	0
00000000	R1	0.0025	580	0
00000000	R1	0.0025	585	0
00000000	R1	0.0025	590	0
00000000	R1	0.0025	595	0
00000000	R1	0.0025	600	0
00000000	R1	0.0025	605	0
00000000	R1	0.0025	610	0
00000000	R1	0.0025	615	0
00000000	R1	0.0025	620	0
00000000	R1	0.0025	625	0
00000000	R1	0.0025	630	0
00000000	R1	0.0025	635	0
00000000	R1	0.0025	640	0
00000000	R1	0.0025	645	0
00000000	R1	0.0025	650	0
00000000	R1	0.0025	655	0
00000000	R1	0.0025	660	0
00000000	R1	0.0025	665	0
00000000	R1	0.0025	670	0
00000000	R1	0.0025	675	0
00000000	R1	0.0025	680	0
00000000	R1	0.0025	685	0
00000000	R1	0.0025	690	0
00000000	R1	0.0025	695	0
00000000	R1	0.0025	700	0
00000000	R1	0.0025	705	0
00000000	R1	0.0025	710	0
00000000	R1	0.0025	715	0
00000000	R1	0.0025	720	0
00000000	R1	0.0025	725	0
00000000	R1	0.0025	730	0
00000000	R1	0.0025	735	0
00000000	R1	0.0025	740	0
00000000	R1	0.0025	745	0
00000000	R1	0.0025	750	0
00000000	R1	0.0025	755	0
00000000	R1	0.0025	760	0
00000000	R1	0.0025	765	0
00000000	R1	0.0025	770	0
00000000	R1	0.0025	775	0
00000000	R1	0.0025	780	0
00000000	R1	0.025	380	0
00000000	R1	0.025	385	0
00000000	R1	0.025	390	0
00000000	R1	0.025	395	0
00000000	R1	0.025	400	0
00000000	R1	0.025	405	0
00000000	R1	0.025	410	0
00000000	R1	0.025	415	0
00000000	R1	0.025	420	0
00000000	R1	0.025	425	0
00000000	R1	0.025	430	0
00000000	R1	0.025	435	0
00000000	R1	0.025	440	0
00000000	R1	0.025	445	0
00000000	R1	0.025	450	0
00000000	R1	0.025	455	0
00000000	R1	0.025	460	0
00000000	R1	0.025	465	0
00000000	R1	0.025	470	0
00000000	R1	0.025	475	0
00000000	R1	0.025	480	0
00000000	R1	0.025	485	0
00000000	R1	0.025	490	0
00000000	R1	0.025	495	0
00000000	R1	0.025	500	0
00000000	R1	0.025	505	0
00000000	R1	0.025	510	0
00000000	R1	0.025	515	0
00000000	R1	0.025	520	0
00000000	R1	0.025	525	0
00000000	R1	0.025	530	0
00000000	R1	0.025	535	0
00000000	R1	0.025	540	0
00000000	R1	0.025	545	0
00000000	R1	0.025	550	0
00000000	R1	0.025	555	0
00000000	R1	0.025	560	0
00000000	R1	0.025	565	0
00000000	R1	0.025	570	0
00000000	R1	0.025	575	0
00000000	R1	0.025	580	0
00000000	R1	0.025	585	0
00000000	R1	0.025	590	0
00000000	R1	0.025	595	0
00000000	R1	0.025	600	0
00000000	R1	0.025	605	0
00000000	R1	0.025	610	0
00000000	R1	0.025	615	0
00000000	R1	0.025	620	0
00000000	R1	0.025	625	0
00000000	R1	0.025	630	0
00000000	R1	0.025	635	0
00000000	R1	0.025	640	0
00000000	R1	0.025	645	0
00000000	R1	0.025	650	0
00000000	R1	0.025	655	0
00000000	R1	0.025	660	0
00000000	R1	0.025	665	0
00000000	R1	0.025	670	0
00000000	R1	0.025	675	0
00000000	R1	0.025	680	0
00000000	R1	0.025	685	0
00000000	R1	0.025	690	0
00000000	R1	0.025	695	0
00000000	R1	0.025	700	0
00000000	R1	0.025	705	0
00000000	R1	0.025	710	0
00000000	R1	0.025	715	0
00000000	R1	0.025	720	0
00000000	R1	0.025	725	0
00000000	R1	0.025	730	0
00000000	R1	0.025	735	0
00000000	R1	0.025	740	0
00000000	R1	0.025	745	0
00000000	R1	0.025	750	0
00000000	R1	0.025	755	0
00000000	R1	0.025	760	0
00000000	R1	0.025	765	0
00000000	R1	0.025	770	0
00000000	R1	0.025	775	0
00000000	R1	0.025	780	0
00000000	R1	0.25	380	0
00000000	R1	0.25	385	0
00000000	R1	0.25	390	0
00000000	R1	0.25	395	0
00000000	R1	0.25	400	0
00000000	R1	0.25	405	0
00000000	R1	0.25	410	0
00000000	R1	0.25	415	0
00000000	R1	0.25	420	0
00000000	R1	0.25	425	0
00000000	R1	0.25	430	0
00000000	R1	0.25	435	0
00000000	R1	0.25	440	0
00000000	R1	0.25	445	0
00000000	R1	0.25	450	0
00000000	R1	0.25	455	0
00000000	R1	0.25	460	0
00000000	R1	0.25	465	0
00000000	R1	0.25	470	0
00000000	R1	0.25	475	0
00000000	R1	0.25	480	0
00000000	R1	0.25	485	0
00000000	R1	0.25	490	0
00000000	R1	0.25	495	0
00000000	R1	0.25	500	0
00000000	R1	0.25	505	0
00000000	R1	0.25	510	0
00000000	R1	0.25	515	0
00000000	R1	0.25	520	0
00000000	R1	0.25	525	0
00000000	R1	0.25	530	0
00000000	R1	0.25	535	0
00000000	R1	0.25	540	0
00000000	R1	0.25	545	0
00000000	R1	0.25	550	0
00000000	R1	0.25	555	0
00000000	R1	0.25	560	0
00000000	R1	0.25	565	0
00000000	R1	0.25	570	0
00000000	R1	0.25	575	0
00000000	R1	0.25	580	0
00000000	R1	0.25	585	0
00000000	R1	0.25	590	0
00000000	R1	0.25	595	0
00000000	R1	0.25	600	0
00000000	R1	0.25	605	0
00000000	R1	0.25	610	0
00000000	R1	0.25	615	0
00000000	R1	0.25	620	0
00000000	R1	0.25	625	0
00000000	R1	0.25	630	0
00000000	R1	0.25	635	0
00000000	R1	0.25	640	0
00000000	R1	0.25	645	0
00000000	R1	0.25	650	0
00000000	R1	0.25	655	0
00000000	R1	0.25	660	0
00000000	R1	0.25	665	0
00000000	R1	0.25	670	0
00000000	R1	0.25	675	0
00000000	R1	0.25	680	0
00000000	R1	0.25	685	0
00000000	R1	0.25	690	0
00000000	R1	0.25	695	0
00000000	R1	0.25	700	0
00000000	R1	0.25	705	0
00000000	R1	0.25	710	0
00000000	R1	0.25	715	0
00000000	R1	0.25	720	0
00000000	R1	0.25	725	0
00000000	R1	0.25	730	0
00000000	R1	0.25	735	0
00000000	R1	0.25	740	0
00000000	R1	0.25	745	0
00000000	R1	0.25	750	0
00000000	R1	0.25	755	0
00000000	R1	0.25	760	0
00000000	R1	0.25	765	0
00000000	R1	0.25	770	0
00000000	R1	0.25	775	0
00000000	R1	0.25	780	0
00000001	R1	0.0025	380	2.4809
00000001	R1	0.0025	385	2.4191
00000001	R1	0.0025	390	2.3683
00000001	R1	0.0025	395	2.3198
00000001	R1	0.0025	400	2.2799
00000001	R1	0.0025	405	2.2348
00000001	R1	0.0025	410	2.1861
00000001	R1	0.0025	415	2.1216
00000001	R1	0.0025	420	2.041
00000001	R1	0.0025	425	1.9647
00000001	R1	0.0025	430	1.8823
00000001	R1	0.0025	435	1.7991
00000001	R1	0.0025	440	1.7294
00000001	R1	0.0025	445	1.6626
00000001	R1	0.0025	450	1.6068
00000001	R1	0.0025	455	1.5623
00000001	R1	0.0025	460	1.5286
00000001	R1	0.0025	465	1.4993
00000001	R1	0.0025	470	1.4753
00000001	R1	0.0025	475	1.4562
00000001	R1	0.0025	480	1.4387
00000001	R1	0.0025	485	1.4222
00000001	R1	0.0025	490	1.4058
00000001	R1	0.0025	495	1.3915
00000001	R1	0.0025	500	1.3781
00000001	R1	0.0025	505	1.3662
00000001	R1	0.0025	510	1.358
00000001	R1	0.0025	515	1.349
00000001	R1	0.0025	520	1.3421
00000001	R1	0.0025	525	1.3339
00000001	R1	0.0025	530	1.3268
00000001	R1	0.0025	535	1.3178
00000001	R1	0.0025	540	1.3089
00000001	R1	0.0025	545	1.3028
00000001	R1	0.0025	550	1.3003
00000001	R1	0.0025	555	1.2924
00000001	R1	0.0025	560	1.2832
00000001	R1	0.0025	565	1.2726
00000001	R1	0.0025	570	1.2638
00000001	R1	0.0025	575	1.2557
00000001	R1	0.0025	580	1.2476
00000001	R1	0.0025	585	1.2424
00000001	R1	0.0025	590	1.2346
00000001	R1	0.0025	595	1.2272
00000001	R1	0.0025	600	1.22
00000001	R1	0.0025	605	1.2144
00000001	R1	0.0025	610	1.2058
00000001	R1	0.0025	615	1.1998
00000001	R1	0.0025	620	1.194
00000001	R1	0.0025	625	1.1875
00000001	R1	0.0025	630	1.181
00000001	R1	0.0025	635	1.1744
00000001	R1	0.0025	640	1.1688
00000001	R1	0.0025	645	1.162
00000001	R1	0.0025	650	1.1546
00000001	R1	0.0025	655	1.1476
00000001	R1	0.0025	660	1.1416
00000001	R1	0.0025	665	1.1349
00000001	R1	0.0025	670	1.1289
00000001	R1	0.0025	675	1.1216
00000001	R1	0.0025	680	1.1156
00000001	R1	0.0025	685	1.1104
00000001	R1	0.0025	690	1.1028
00000001	R1	0.0025	695	1.0941
00000001	R1	0.0025	700	1.0891
00000001	R1	0.0025	705	1.0825
00000001	R1	0.0025	710	1.0772
00000001	R1	0.0025	715	1.0702
00000001	R1	0.0025	720	1.0635
00000001	R1	0.0025	725	1.0561
00000001	R1	0.0025	730	1.0489
00000001	R1	0.0025	735	1.0445
00000001	R1	0.0025	740	1.0381
00000001	R1	0.0025	745	1.0309
00000001	R1	0.0025	750	1.0269
00000001	R1	0.0025	755	1.0197
00000001	R1	0.0025	760	1.0131
00000001	R1	0.0025	765	1.0081
00000001	R1	0.0025	770	1.0015
00000001	R1	0.0025	775	0.9957
00000001	R1	0.0025	780	0.9884
00000001	R1	0.025	380	2.682
00000001	R1	0.025	385	2.6199
00000001	R1	0.025	390	2.5579
00000001	R1	0.025	395	2.4889
00000001	R1	0.025	400	2.4434
00000001	R1	0.025	405	2.3983
00000001	R1	0.025	410	2.3565
00000001	R1	0.025	415	2.3042
00000001	R1	0.025	420	2.2487
00000001	R1	0.025	425	2.1855
00000001	R1	0.025	430	2.1135
00000001	R1	0.025	435	2.0353
00000001	R1	0.025	440	1.9707
00000001	R1	0.025	445	1.9043
00000001	R1	0.025	450	1.848
00000001	R1	0.025	455	1.802
00000001	R1	0.025	460	1.7654
00000001	R1	0.025	465	1.7348
00000001	R1	0.025	470	1.7094
00000001	R1	0.025	475	1.6892
00000001	R1	0.025	480	1.6695
00000001	R1	0.025	485	1.6523
00000001	R1	0.025	490	1.6327
00000001	R1	0.025	495	1.6185
00000001	R1	0.025	500	1.6047
00000001	R1	0.025	505	1.593
00000001	R1	0.025	510	1.5805
00000001	R1	0.025	515	1.5721
00000001	R1	0.025	520	1.5659
00000001	R1	0.025	525	1.5577
00000001	R1	0.025	530	1.5495
00000001	R1	0.025	535	1.5398
00000001	R1	0.025	540	1.53
00000001	R1	0.025	545	1.5233
00000001	R1	0.025	550	1.5202
00000001	R1	0.025	555	1.5129
00000001	R1	0.025	560	1.5026
00000001	R1	0.025	565	1.4912
00000001	R1	0.025	570	1.4802
00000001	R1	0.025	575	1.4719
00000001	R1	0.025	580	1.4646
00000001	R1	0.025	585	1.456
00000001	R1	0.025	590	1.4508
00000001	R1	0.025	595	1.4409
00000001	R1	0.025	600	1.4341
00000001	R1	0.025	605	1.4279
00000001	R1	0.025	610	1.4219
00000001	R1	0.025	615	1.4136
00000001	R1	0.025	620	1.4075
00000001	R1	0.025	625	1.4003
00000001	R1	0.025	630	1.3925
00000001	R1	0.025	635	1.3876
00000001	R1	0.025	640	1.3795
00000001	R1	0.025	645	1.3733
00000001	R1	0.025	650	1.3665
00000001	R1	0.025	655	1.36
00000001	R1	0.025	660	1.3543
00000001	R1	0.025	665	1.346
00000001	R1	0.025	670	1.3398
00000001	R1	0.025	675	1.3326
00000001	R1	0.025	680	1.326
00000001	R1	0.025	685	1.3202
00000001	R1	0.025	690	1.3128
00000001	R1	0.025	695	1.303
00000001	R1	0.025	700	1.2989
00000001	R1	0.025	705	1.2979
00000001	R1	0.025	710	1.2937
00000001	R1	0.025	715	1.2833
00000001	R1	0.025	720	1.2733
00000001	R1	0.025	725	1.2651
00000001	R1	0.025	730	1.2599
00000001	R1	0.025	735	1.254
00000001	R1	0.025	740	1.2484
00000001	R1	0.025	745	1.2436
00000001	R1	0.025	750	1.2381
00000001	R1	0.025	755	1.231
00000001	R1	0.025	760	1.225
00000001	R1	0.025	765	1.2174
00000001	R1	0.025	770	1.211
00000001	R1	0.025	775	1.2063
00000001	R1	0.025	780	1.201
00000001	R1	0.25	380	2.5929
00000001	R1	0.25	385	2.5346
00000001	R1	0.25	390	2.479
00000001	R1	0.25	395	2.4293
00000001	R1	0.25	400	2.3888
00000001	R1	0.25	405	2.3463
00000001	R1	0.25	410	2.2875
00000001	R1	0.25	415	2.2123
00000001	R1	0.25	420	2.1226
00000001	R1	0.25	425	2.0376
00000001	R1	0.25	430	1.9451
00000001	R1	0.25	435	1.8567
00000001	R1	0.25	440	1.7824
00000001	R1	0.25	445	1.7121
00000001	R1	0.25	450	1.6501
00000001	R1	0.25	455	1.602
00000001	R1	0.25	460	1.5637
00000001	R1	0.25	465	1.5302
00000001	R1	0.25	470	1.5038
00000001	R1	0.25	475	1.4826
00000001	R1	0.25	480	1.4628
00000001	R1	0.25	485	1.4463
00000001	R1	0.25	490	1.4281
00000001	R1	0.25	495	1.4139
00000001	R1	0.25	500	1.3995
00000001	R1	0.25	505	1.3879
00000001	R1	0.25	510	1.3776
00000001	R1	0.25	515	1.3682
00000001	R1	0.25	520	1.361
00000001	R1	0.25	525	1.3521
00000001	R1	0.25	530	1.3459
00000001	R1	0.25	535	1.3369
00000001	R1	0.25	540	1.3272
00000001	R1	0.25	545	1.3211
00000001	R1	0.25	550	1.3175
00000001	R1	0.25	555	1.3093
00000001	R1	0.25	560	1.2995
00000001	R1	0.25	565	1.2896
00000001	R1	0.25	570	1.2811
00000001	R1	0.25	575	1.2738
00000001	R1	0.25	580	1.2666
00000001	R1	0.25	585	1.259
00000001	R1	0.25	590	1.2523
00000001	R1	0.25	595	1.2452
00000001	R1	0.25	600	1.2388
00000001	R1	0.25	605	1.2323
00000001	R1	0.25	610	1.2252
00000001	R1	0.25	615	1.2189
00000001	R1	0.25	620	1.2132
00000001	R1	0.25	625	1.2067
00000001	R1	0.25	630	1.2011
00000001	R1	0.25	635	1.1945
00000001	R1	0.25	640	1.1885
00000001	R1	0.25	645	1.1822
00000001	R1	0.25	650	1.177
00000001	R1	0.25	655	1.1686
00000001	R1	0.25	660	1.1637
00000001	R1	0.25	665	1.1565
00000001	R1	0.25	670	1.1493
00000001	R1	0.25	675	1.1444
00000001	R1	0.25	680	1.1379
00000001	R1	0.25	685	1.1318
00000001	R1	0.25	690	1.1237
00000001	R1	0.25	695	1.1155
00000001	R1	0.25	700	1.1116
00000001	R1	0.25	705	1.1058
00000001	R1	0.25	710	1.1
00000001	R1	0.25	715	1.0917
00000001	R1	0.25	720	1.0838
00000001	R1	0.25	725	1.0758
00000001	R1	0.25	730	1.0689
00000001	R1	0.25	735	1.0644
00000001	R1	0.25	740	1.0565
00000001	R1	0.25	745	1.0492
00000001	R1	0.25	750	1.0439
00000001	R1	0.25	755	1.0366
00000001	R1	0.25	760	1.0305
00000001	R1	0.25	765	1.0237
00000001	R1	0.25	770	1.0163
00000001	R1	0.25	775	1.0098
00000001	R1	0.25	780	1.0047
00000010	R1	0.0025	380	2.535
00000010	R1	0.0025	385	2.442
00000010	R1	0.0025	390	2.3677
00000010	R1	0.0025	395	2.297
00000010	R1	0.0025	400	2.2381
00000010	R1	0.0025	405	2.1786
00000010	R1	0.0025	410	2.1095
00000010	R1	0.0025	415	2.0262
00000010	R1	0.0025	420	1.938
00000010	R1	0.0025	425	1.8597
00000010	R1	0.0025	430	1.7746
00000010	R1	0.0025	435	1.6857
00000010	R1	0.0025	440	1.6108
00000010	R1	0.0025	445	1.5305
00000010	R1	0.0025	450	1.4616
00000010	R1	0.0025	455	1.4074
00000010	R1	0.0025	460	1.3663
00000010	R1	0.0025	465	1.3304
00000010	R1	0.0025	470	1.3024
00000010	R1	0.0025	475	1.2814
00000010	R1	0.0025	480	1.2621
00000010	R1	0.0025	485	1.2438
00000010	R1	0.0025	490	1.2254
00000010	R1	0.0025	495	1.2105
00000010	R1	0.0025	500	1.1958
00000010	R1	0.0025	505	1.1825
00000010	R1	0.0025	510	1.1709
00000010	R1	0.0025	515	1.1604
00000010	R1	0.0025	520	1.1515
00000010	R1	0.0025	525	1.1417
00000010	R1	0.0025	530	1.1327
00000010	R1	0.0025	535	1.1225
00000010	R1	0.0025	540	1.1115
00000010	R1	0.0025	545	1.1031
00000010	R1	0.0025	550	1.0971
00000010	R1	0.0025	555	1.0873
00000010	R1	0.0025	560	1.0763
00000010	R1	0.0025	565	1.0657
00000010	R1	0.0025	570	1.0561
00000010	R1	0.0025	575	1.0457
00000010	R1	0.0025	580	1.0367
00000010	R1	0.0025	585	1.0289
00000010	R1	0.0025	590	1.019
00000010	R1	0.0025	595	1.0102
00000010	R1	0.0025	600	1.0028
00000010	R1	0.0025	605	0.9944
00000010	R1	0.0025	610	0.9847
00000010	R1	0.0025	615	0.9773
00000010	R1	0.0025	620	0.9695
00000010	R1	0.0025	625	0.9624
00000010	R1	0.0025	630	0.9545
00000010	R1	0.0025	635	0.946
00000010	R1	0.0025	640	0.9377
00000010	R1	0.0025	645	0.9314
00000010	R1	0.0025	650	0.9217
00000010	R1	0.0025	655	0.914
00000010	R1	0.0025	660	0.9059
00000010	R1	0.0025	665	0.8992
00000010	R1	0.0025	670	0.8924
00000010	R1	0.0025	675	0.884
00000010	R1	0.0025	680	0.8768
00000010	R1	0.0025	685	0.8694
00000010	R1	0.0025	690	0.8618
00000010	R1	0.0025	695	0.8535
00000010	R1	0.0025	700	0.846
00000010	R1	0.0025	705	0.839
00000010	R1	0.0025	710	0.8323
00000010	R1	0.0025	715	0.8247
00000010	R1	0.0025	720	0.817
00000010	R1	0.0025	725	0.81
00000010	R1	0.0025	730	0.803
00000010	R1	0.0025	735	0.7962
00000010	R1	0.0025	740	0.789
00000010	R1	0.0025	745	0.7811
00000010	R1	0.0025	750	0.776
00000010	R1	0.0025	755	0.7687
00000010	R1	0.0025	760	0.7616
00000010	R1	0.0025	765	0.7549
00000010	R1	0.0025	770	0.748
00000010	R1	0.0025	775	0.7408
00000010	R1	0.0025	780	0.7351
00000010	R1	0.025	380	2.6208
00000010	R1	0.025	385	2.5666
00000010	R1	0.025	390	2.5239
00000010	R1	0.025	395	2.4826
00000010	R1	0.025	400	2.4462
00000010	R1	0.025	405	2.4133
00000010	R1	0.025	410	2.3697
00000010	R1	0.025	415	2.3004
00000010	R1	0.025	420	2.2165
00000010	R1	0.025	425	2.1315
00000010	R1	0.025	430	2.032
00000010	R1	0.025	435	1.9317
00000010	R1	0.025	440	1.8367
00000010	R1	0.025	445	1.7381
00000010	R1	0.025	450	1.6498
00000010	R1	0.025	455	1.5822
00000010	R1	0.025	460	1.5303
00000010	R1	0.025	465	1.487
00000010	R1	0.025	470	1.4543
00000010	R1	0.025	475	1.4299
00000010	R1	0.025	480	1.4081
00000010	R1	0.025	485	1.3881
00000010	R1	0.025	490	1.3687
00000010	R1	0.025	495	1.3528
00000010	R1	0.025	500	1.3377
00000010	R1	0.025	505	1.3246
00000010	R1	0.025	510	1.3134
00000010	R1	0.025	515	1.3035
00000010	R1	0.025	520	1.2943
00000010	R1	0.025	525	1.2852
00000010	R1	0.025	530	1.2749
00000010	R1	0.025	535	1.2658
00000010	R1	0.025	540	1.2552
00000010	R1	0.025	545	1.2473
00000010	R1	0.025	550	1.243
00000010	R1	0.025	555	1.2337
00000010	R1	0.025	560	1.223
00000010	R1	0.025	565	1.2127
00000010	R1	0.025	570	1.2022
00000010	R1	0.025	575	1.1924
00000010	R1	0.025	580	1.1848
00000010	R1	0.025	585	1.1767
00000010	R1	0.025	590	1.1688
00000010	R1	0.025	595	1.1606
00000010	R1	0.025	600	1.1524
00000010	R1	0.025	605	1.1443
00000010	R1	0.025	610	1.136
00000010	R1	0.025	615	1.1289
00000010	R1	0.025	620	1.1216
00000010	R1	0.025	625	1.1142
00000010	R1	0.025	630	1.1061
00000010	R1	0.025	635	1.0976
00000010	R1	0.025	640	1.0913
00000010	R1	0.025	645	1.0836
00000010	R1	0.025	650	1.0763
00000010	R1	0.025	655	1.0678
00000010	R1	0.025	660	1.061
00000010	R1	0.025	665	1.0536
00000010	R1	0.025	670	1.0457
00000010	R1	0.025	675	1.0385
00000010	R1	0.025	680	1.0301
00000010	R1	0.025	685	1.0233
00000010	R1	0.025	690	1.0152
00000010	R1	0.025	695	1.0082
00000010	R1	0.025	700	0.9994
00000010	R1	0.025	705	0.9919
00000010	R1	0.025	710	0.9859
00000010	R1	0.025	715	0.9788
00000010	R1	0.025	720	0.9708
00000010	R1	0.025	725	0.9633
00000010	R1	0.025	730	0.9559
00000010	R1	0.025	735	0.9495
00000010	R1	0.025	740	0.9424
00000010	R1	0.025	745	0.9346
00000010	R1	0.025	750	0.9281
00000010	R1	0.025	755	0.9205
00000010	R1	0.025	760	0.913
00000010	R1	0.025	765	0.9063
00000010	R1	0.025	770	0.8995
00000010	R1	0.025	775	0.8938
00000010	R1	0.025	780	0.8866
00000010	R1	0.25	380	2.3903
00000010	R1	0.25	385	2.3257
00000010	R1	0.25	390	2.2734
00000010	R1	0.25	395	2.2346
00000010	R1	0.25	400	2.1971
00000010	R1	0.25	405	2.1555
00000010	R1	0.25	410	2.0894
00000010	R1	0.25	415	1.9939
00000010	R1	0.25	420	1.8866
00000010	R1	0.25	425	1.7891
00000010	R1	0.25	430	1.6895
00000010	R1	0.25	435	1.5897
00000010	R1	0.25	440	1.5019
00000010	R1	0.25	445	1.4095
00000010	R1	0.25	450	1.3268
00000010	R1	0.25	455	1.2655
00000010	R1	0.25	460	1.2176
00000010	R1	0.25	465	1.1797
00000010	R1	0.25	470	1.1498
00000010	R1	0.25	475	1.1284
00000010	R1	0.25	480	1.1086
00000010	R1	0.25	485	1.0905
00000010	R1	0.25	490	1.0732
00000010	R1	0.25	495	1.0581
00000010	R1	0.25	500	1.0431
00000010	R1	0.25	505	1.0304
00000010	R1	0.25	510	1.019
00000010	R1	0.25	515	1.0085
00000010	R1	0.25	520	0.9989
00000010	R1	0.25	525	0.9895
00000010	R1	0.25	530	0.9812
00000010	R1	0.25	535	0.971
00000010	R1	0.25	540	0.9603
00000010	R1	0.25	545	0.9522
00000010	R1	0.25	550	0.9461
00000010	R1	0.25	555	0.9365
00000010	R1	0.25	560	0.9269
00000010	R1	0.25	565	0.9165
00000010	R1	0.25	570	0.9073
00000010	R1	0.25	575	0.8991
00000010	R1	0.25	580	0.891
00000010	R1	0.25	585	0.8829
00000010	R1	0.25	590	0.8742
00000010	R1	0.25	595	0.8659
00000010	R1	0.25	600	0.8585
00000010	R1	0.25	605	0.8508
00000010	R1	0.25	610	0.843
00000010	R1	0.25	615	0.8352
00000010	R1	0.25	620	0.8288
00000010	R1	0.25	625	0.8213
00000010	R1	0.25	630	0.8149
00000010	R1	0.25	635	0.8069
00000010	R1	0.25	640	0.8003
00000010	R1	0.25	645	0.7924
00000010	R1	0.25	650	0.7852
00000010	R1	0.25	655	0.7779
00000010	R1	0.25	660	0.7715
00000010	R1	0.25	665	0.764
00000010	R1	0.25	670	0.7571
00000010	R1	0.25	675	0.751
00000010	R1	0.25	680	0.7451
00000010	R1	0.25	685	0.7372
00000010	R1	0.25	690	0.7308
00000010	R1	0.25	695	0.7233
00000010	R1	0.25	700	0.7171
00000010	R1	0.25	705	0.7099
00000010	R1	0.25	710	0.7038
00000010	R1	0.25	715	0.6978
00000010	R1	0.25	720	0.6903
00000010	R1	0.25	725	0.6841
00000010	R1	0.25	730	0.6776
00000010	R1	0.25	735	0.6729
00000010	R1	0.25	740	0.6653
00000010	R1	0.25	745	0.6584
00000010	R1	0.25	750	0.6528
00000010	R1	0.25	755	0.6475
00000010	R1	0.25	760	0.6407
00000010	R1	0.25	765	0.635
00000010	R1	0.25	770	0.6282
00000010	R1	0.25	775	0.6225
00000010	R1	0.25	780	0.6169
00000011	R1	0.0025	380	2.3566
00000011	R1	0.0025	385	2.2768
00000011	R1	0.0025	390	2.2024
00000011	R1	0.0025	395	2.1366
00000011	R1	0.0025	400	2.0817
00000011	R1	0.0025	405	2.0268
00000011	R1	0.0025	410	1.9577
00000011	R1	0.0025	415	1.8785
00000011	R1	0.0025	420	1.7887
00000011	R1	0.0025	425	1.7092
00000011	R1	0.0025	430	1.6258
00000011	R1	0.0025	435	1.5432
00000011	R1	0.0025	440	1.4765
00000011	R1	0.0025	445	1.4086
00000011	R1	0.0025	450	1.3504
00000011	R1	0.0025	455	1.3063
00000011	R1	0.0025	460	1.2705
00000011	R1	0.0025	465	1.2407
00000011	R1	0.0025	470	1.2154
00000011	R1	0.0025	475	1.1967
00000011	R1	0.0025	480	1.1787
00000011	R1	0.0025	485	1.1607
00000011	R1	0.0025	490	1.1436
00000011	R1	0.0025	495	1.1292
00000011	R1	0.0025	500	1.1146
00000011	R1	0.0025	505	1.1016
00000011	R1	0.0025	510	1.0904
00000011	R1	0.0025	515	1.0809
00000011	R1	0.0025	520	1.072
00000011	R1	0.0025	525	1.0624
00000011	R1	0.0025	530	1.054
00000011	R1	0.0025	535	1.0439
00000011	R1	0.0025	540	1.0338
00000011	R1	0.0025	545	1.0255
00000011	R1	0.0025	550	1.021
00000011	R1	0.0025	555	1.0119
00000011	R1	0.0025	560	1.0012
00000011	R1	0.0025	565	0.9898
00000011	R1	0.0025	570	0.9809
00000011	R1	0.0025	575	0.9712
00000011	R1	0.0025	580	0.9629
00000011	R1	0.0025	585	0.9553
00000011	R1	0.0025	590	0.946
00000011	R1	0.0025	595	0.9375
00000011	R1	0.0025	600	0.93
00000011	R1	0.0025	605	0.9223
00000011	R1	0.0025	610	0.9131
00000011	R1	0.0025	615	0.9061
00000011	R1	0.0025	620	0.8995
00000011	R1	0.0025	625	0.8912
00000011	R1	0.0025	630	0.8833
00000011	R1	0.0025	635	0.8752
00000011	R1	0.0025	640	0.8682
00000011	R1	0.0025	645	0.8611
00000011	R1	0.0025	650	0.8528
00000011	R1	0.0025	655	0.8442
00000011	R1	0.0025	660	0.8372
00000011	R1	0.0025	665	0.8304
00000011	R1	0.0025	670	0.8228
00000011	R1	0.0025	675	0.8164
00000011	R1	0.0025	680	0.8088
00000011	R1	0.0025	685	0.8015
00000011	R1	0.0025	690	0.794
00000011	R1	0.0025	695	0.7856
00000011	R1	0.0025	700	0.7781
00000011	R1	0.0025	705	0.7707
00000011	R1	0.0025	710	0.764
00000011	R1	0.0025	715	0.7575
00000011	R1	0.0025	720	0.7513
00000011	R1	0.0025	725	0.7431
00000011	R1	0.0025	730	0.7362
00000011	R1	0.0025	735	0.7301
00000011	R1	0.0025	740	0.724
00000011	R1	0.0025	745	0.7152
00000011	R1	0.0025	750	0.7099
00000011	R1	0.0025	755	0.7045
00000011	R1	0.0025	760	0.6959
00000011	R1	0.0025	765	0.6906
00000011	R1	0.0025	770	0.684
00000011	R1	0.0025	775	0.6779
00000011	R1	0.0025	780	0.6716
00000011	R1	0.025	380	2.5626
00000011	R1	0.025	385	2.4761
00000011	R1	0.025	390	2.4038
00000011	R1	0.025	395	2.3317
00000011	R1	0.025	400	2.2688
00000011	R1	0.025	405	2.2098
00000011	R1	0.025	410	2.1491
00000011	R1	0.025	415	2.0798
00000011	R1	0.025	420	2.0034
00000011	R1	0.025	425	1.9321
00000011	R1	0.025	430	1.8509
00000011	R1	0.025	435	1.7702
00000011	R1	0.025	440	1.7003
00000011	R1	0.025	445	1.6334
00000011	R1	0.025	450	1.574
00000011	R1	0.025	455	1.5289
00000011	R1	0.025	460	1.4921
00000011	R1	0.025	465	1.4624
00000011	R1	0.025	470	1.4373
00000011	R1	0.025	475	1.4184
00000011	R1	0.025	480	1.3999
00000011	R1	0.025	485	1.3831
00000011	R1	0.025	490	1.3654
00000011	R1	0.025	495	1.3512
00000011	R1	0.025	500	1.3375
00000011	R1	0.025	505	1.3263
00000011	R1	0.025	510	1.3163
00000011	R1	0.025	515	1.3083
00000011	R1	0.025	520	1.301
00000011	R1	0.025	525	1.2945
00000011	R1	0.025	530	1.2857
00000011	R1	0.025	535	1.2771
00000011	R1	0.025	540	1.2682
00000011	R1	0.025	545	1.2619
00000011	R1	0.025	550	1.2598
00000011	R1	0.025	555	1.2519
00000011	R1	0.025	560	1.2416
00000011	R1	0.025	565	1.2315
00000011	R1	0.025	570	1.2225
00000011	R1	0.025	575	1.214
00000011	R1	0.025	580	1.2072
00000011	R1	0.025	585	1.2004
00000011	R1	0.025	590	1.1957
00000011	R1	0.025	595	1.187
00000011	R1	0.025	600	1.181
00000011	R1	0.025	605	1.1741
00000011	R1	0.025	610	1.1675
00000011	R1	0.025	615	1.1613
00000011	R1	0.025	620	1.1558
00000011	R1	0.025	625	1.1499
00000011	R1	0.025	630	1.1422
00000011	R1	0.025	635	1.1369
00000011	R1	0.025	640	1.1308
00000011	R1	0.025	645	1.1246
00000011	R1	0.025	650	1.1178
00000011	R1	0.025	655	1.1102
00000011	R1	0.025	660	1.1058
00000011	R1	0.025	665	1.0987
00000011	R1	0.025	670	1.0913
00000011	R1	0.025	675	1.0864
00000011	R1	0.025	680	1.0785
00000011	R1	0.025	685	1.0726
00000011	R1	0.025	690	1.0663
00000011	R1	0.025	695	1.0588
00000011	R1	0.025	700	1.0511
00000011	R1	0.025	705	1.0451
00000011	R1	0.025	710	1.0391
00000011	R1	0.025	715	1.0327
00000011	R1	0.025	720	1.0252
00000011	R1	0.025	725	1.0183
00000011	R1	0.025	730	1.0113
00000011	R1	0.025	735	1.0055
00000011	R1	0.025	740	0.9998
00000011	R1	0.025	745	0.9924
00000011	R1	0.025	750	0.9859
00000011	R1	0.025	755	0.9782
00000011	R1	0.025	760	0.972
00000011	R1	0.025	765	0.9642
00000011	R1	0.025	770	0.9574
00000011	R1	0.025	775	0.9512
00000011	R1	0.025	780	0.9447
00000011	R1	0.25	380	2.4519
00000011	R1	0.25	385	2.3582
00000011	R1	0.25	390	2.2795
00000011	R1	0.25	395	2.2027
00000011	R1	0.25	400	2.1397
00000011	R1	0.25	405	2.0819
00000011	R1	0.25	410	2.0055
00000011	R1	0.25	415	1.9155
00000011	R1	0.25	420	1.8206
00000011	R1	0.25	425	1.7368
00000011	R1	0.25	430	1.6491
00000011	R1	0.25	435	1.5631
00000011	R1	0.25	440	1.4902
00000011	R1	0.25	445	1.4177
00000011	R1	0.25	450	1.3514
00000011	R1	0.25	455	1.3022
00000011	R1	0.25	460	1.2625
00000011	R1	0.25	465	1.2285
00000011	R1	0.25	470	1.2015
00000011	R1	0.25	475	1.1802
00000011	R1	0.25	480	1.1601
00000011	R1	0.25	485	1.1414
00000011	R1	0.25	490	1.123
00000011	R1	0.25	495	1.1071
00000011	R1	0.25	500	1.0921
00000011	R1	0.25	505	1.0786
00000011	R1	0.25	510	1.0668
00000011	R1	0.25	515	1.0556
00000011	R1	0.25	520	1.0465
00000011	R1	0.25	525	1.0364
00000011	R1	0.25	530	1.0276
00000011	R1	0.25	535	1.0175
00000011	R1	0.25	540	1.0064
00000011	R1	0.25	545	0.9985
00000011	R1	0.25	550	0.9922
00000011	R1	0.25	555	0.9819
00000011	R1	0.25	560	0.9712
00000011	R1	0.25	565	0.9605
00000011	R1	0.25	570	0.9503
00000011	R1	0.25	575	0.9418
00000011	R1	0.25	580	0.933
00000011	R1	0.25	585	0.9241
00000011	R1	0.25	590	0.9159
00000011	R1	0.25	595	0.9077
00000011	R1	0.25	600	0.8995
00000011	R1	0.25	605	0.8913
00000011	R1	0.25	610	0.8832
00000011	R1	0.25	615	0.8752
00000011	R1	0.25	620	0.8688
00000011	R1	0.25	625	0.8611
00000011	R1	0.25	630	0.8544
00000011	R1	0.25	635	0.8462
00000011	R1	0.25	640	0.8389
00000011	R1	0.25	645	0.8309
00000011	R1	0.25	650	0.8238
00000011	R1	0.25	655	0.8162
00000011	R1	0.25	660	0.8098
00000011	R1	0.25	665	0.8016
00000011	R1	0.25	670	0.7942
00000011	R1	0.25	675	0.7872
00000011	R1	0.25	680	0.7801
00000011	R1	0.25	685	0.7729
00000011	R1	0.25	690	0.7654
00000011	R1	0.25	695	0.7573
00000011	R1	0.25	700	0.7508
00000011	R1	0.25	705	0.7434
00000011	R1	0.25	710	0.7373
00000011	R1	0.25	715	0.7298
00000011	R1	0.25	720	0.722
00000011	R1	0.25	725	0.7146
00000011	R1	0.25	730	0.7079
00000011	R1	0.25	735	0.7021
00000011	R1	0.25	740	0.6946
00000011	R1	0.25	745	0.688
00000011	R1	0.25	750	0.6812
00000011	R1	0.25	755	0.6746
00000011	R1	0.25	760	0.6667
00000011	R1	0.25	765	0.6611
00000011	R1	0.25	770	0.6536
00000011	R1	0.25	775	0.6479
00000011	R1	0.25	780	0.6414
00000100	R1	0.0025	380	2.4897
00000100	R1	0.0025	385	2.414
00000100	R1	0.0025	390	2.3289
00000100	R1	0.0025	395	2.258
00000100	R1	0.0025	400	2.2007
00000100	R1	0.0025	405	2.1421
00000100	R1	0.0025	410	2.0642
00000100	R1	0.0025	415	1.9761
00000100	R1	0.0025	420	1.8853
00000100	R1	0.0025	425	1.8039
00000100	R1	0.0025	430	1.7162
00000100	R1	0.0025	435	1.6308
00000100	R1	0.0025	440	1.5579
00000100	R1	0.0025	445	1.4867
00000100	R1	0.0025	450	1.4251
00000100	R1	0.0025	455	1.3771
00000100	R1	0.0025	460	1.3397
00000100	R1	0.0025	465	1.3066
00000100	R1	0.0025	470	1.2801
00000100	R1	0.0025	475	1.2598
00000100	R1	0.0025	480	1.2406
00000100	R1	0.0025	485	1.2226
00000100	R1	0.0025	490	1.2047
00000100	R1	0.0025	495	1.1897
00000100	R1	0.0025	500	1.1751
00000100	R1	0.0025	505	1.1624
00000100	R1	0.0025	510	1.1513
00000100	R1	0.0025	515	1.1416
00000100	R1	0.0025	520	1.1332
00000100	R1	0.0025	525	1.1233
00000100	R1	0.0025	530	1.1157
00000100	R1	0.0025	535	1.1056
00000100	R1	0.0025	540	1.0952
00000100	R1	0.0025	545	1.0874
00000100	R1	0.0025	550	1.0826
00000100	R1	0.0025	555	1.073
00000100	R1	0.0025	560	1.0627
00000100	R1	0.0025	565	1.0514
00000100	R1	0.0025	570	1.0419
00000100	R1	0.0025	575	1.0327
00000100	R1	0.0025	580	1.0249
00000100	R1	0.0025	585	1.0171
00000100	R1	0.0025	590	1.0077
00000100	R1	0.0025	595	0.9995
00000100	R1	0.0025	600	0.9928
00000100	R1	0.0025	605	0.985
00000100	R1	0.0025	610	0.9766
00000100	R1	0.0025	615	0.9698
00000100	R1	0.0025	620	0.962
00000100	R1	0.0025	625	0.9542
00000100	R1	0.0025	630	0.9472
00000100	R1	0.0025	635	0.9392
00000100	R1	0.0025	640	0.9322
00000100	R1	0.0025	645	0.9263
00000100	R1	0.0025	650	0.9175
00000100	R1	0.0025	655	0.9103
00000100	R1	0.0025	660	0.9035
00000100	R1	0.0025	665	0.8962
00000100	R1	0.0025	670	0.8893
00000100	R1	0.0025	675	0.8819
00000100	R1	0.0025	680	0.8745
00000100	R1	0.0025	685	0.8688
00000100	R1	0.0025	690	0.8609
00000100	R1	0.0025	695	0.8532
00000100	R1	0.0025	700	0.8457
00000100	R1	0.0025	705	0.8376
00000100	R1	0.0025	710	0.8316
00000100	R1	0.0025	715	0.8244
00000100	R1	0.0025	720	0.8179
00000100	R1	0.0025	725	0.811
00000100	R1	0.0025	730	0.8032
00000100	R1	0.0025	735	0.7969
00000100	R1	0.0025	740	0.7904
00000100	R1	0.0025	745	0.7814
00000100	R1	0.0025	750	0.7771
00000100	R1	0.0025	755	0.7702
00000100	R1	0.0025	760	0.7625
00000100	R1	0.0025	765	0.7582
00000100	R1	0.0025	770	0.7497
00000100	R1	0.0025	775	0.7441
00000100	R1	0.0025	780	0.7376
00000100	R1	0.025	380	2.4256
00000100	R1	0.025	385	2.3419
00000100	R1	0.025	390	2.2643
00000100	R1	0.025	395	2.1988
00000100	R1	0.025	400	2.145
00000100	R1	0.025	405	2.0928
00000100	R1	0.025	410	2.0267
00000100	R1	0.025	415	1.9477
00000100	R1	0.025	420	1.8648
00000100	R1	0.025	425	1.7891
00000100	R1	0.025	430	1.7066
00000100	R1	0.025	435	1.6199
00000100	R1	0.025	440	1.5416
00000100	R1	0.025	445	1.46
00000100	R1	0.025	450	1.3878
00000100	R1	0.025	455	1.3327
00000100	R1	0.025	460	1.2902
00000100	R1	0.025	465	1.255
00000100	R1	0.025	470	1.2281
00000100	R1	0.025	475	1.2074
00000100	R1	0.025	480	1.1881
00000100	R1	0.025	485	1.1698
00000100	R1	0.025	490	1.1521
00000100	R1	0.025	495	1.1375
00000100	R1	0.025	500	1.1229
00000100	R1	0.025	505	1.1094
00000100	R1	0.025	510	1.0981
00000100	R1	0.025	515	1.0877
00000100	R1	0.025	520	1.078
00000100	R1	0.025	525	1.0685
00000100	R1	0.025	530	1.0582
00000100	R1	0.025	535	1.0489
00000100	R1	0.025	540	1.0375
00000100	R1	0.025	545	1.0288
00000100	R1	0.025	550	1.0231
00000100	R1	0.025	555	1.0136
00000100	R1	0.025	560	1.002
00000100	R1	0.025	565	0.9906
00000100	R1	0.025	570	0.9807
00000100	R1	0.025	575	0.9713
00000100	R1	0.025	580	0.9633
00000100	R1	0.025	585	0.9541
00000100	R1	0.025	590	0.946
00000100	R1	0.025	595	0.9367
00000100	R1	0.025	600	0.9289
00000100	R1	0.025	605	0.9203
00000100	R1	0.025	610	0.9116
00000100	R1	0.025	615	0.904
00000100	R1	0.025	620	0.8968
00000100	R1	0.025	625	0.8889
00000100	R1	0.025	630	0.8818
00000100	R1	0.025	635	0.8737
00000100	R1	0.025	640	0.8671
00000100	R1	0.025	645	0.8596
00000100	R1	0.025	650	0.8523
00000100	R1	0.025	655	0.8444
00000100	R1	0.025	660	0.838
00000100	R1	0.025	665	0.8302
00000100	R1	0.025	670	0.8236
00000100	R1	0.025	675	0.8161
00000100	R1	0.025	680	0.8091
00000100	R1	0.025	685	0.802
00000100	R1	0.025	690	0.7948
00000100	R1	0.025	695	0.7871
00000100	R1	0.025	700	0.7796
00000100	R1	0.025	705	0.7732
00000100	R1	0.025	710	0.7664
00000100	R1	0.025	715	0.76
00000100	R1	0.025	720	0.753
00000100	R1	0.025	725	0.7463
00000100	R1	0.025	730	0.7389
00000100	R1	0.025	735	0.7324
00000100	R1	0.025	740	0.7273
00000100	R1	0.025	745	0.7192
00000100	R1	0.025	750	0.7131
00000100	R1	0.025	755	0.7057
00000100	R1	0.025	760	0.7002
00000100	R1	0.025	765	0.6932
00000100	R1	0.025	770	0.6873
00000100	R1	0.025	775	0.68
00000100	R1	0.025	780	0.6735
00000100	R1	0.25	380	2.263
00000100	R1	0.25	385	2.1836
00000100	R1	0.25	390	2.118
00000100	R1	0.25	395	2.0664
00000100	R1	0.25	400	2.0216
00000100	R1	0.25	405	1.9741
00000100	R1	0.25	410	1.8996
00000100	R1	0.25	415	1.8087
00000100	R1	0.25	420	1.7148
00000100	R1	0.25	425	1.632
00000100	R1	0.25	430	1.5434
00000100	R1	0.25	435	1.4576
00000100	R1	0.25	440	1.38
00000100	R1	0.25	445	1.3012
00000100	R1	0.25	450	1.2296
00000100	R1	0.25	455	1.1755
00000100	R1	0.25	460	1.1335
00000100	R1	0.25	465	1.0988
00000100	R1	0.25	470	1.0723
00000100	R1	0.25	475	1.0517
00000100	R1	0.25	480	1.033
00000100	R1	0.25	485	1.0147
00000100	R1	0.25	490	0.9972
00000100	R1	0.25	495	0.982
00000100	R1	0.25	500	0.9667
00000100	R1	0.25	505	0.9544
00000100	R1	0.25	510	0.9431
00000100	R1	0.25	515	0.933
00000100	R1	0.25	520	0.9244
00000100	R1	0.25	525	0.9144
00000100	R1	0.25	530	0.9061
00000100	R1	0.25	535	0.897
00000100	R1	0.25	540	0.8863
00000100	R1	0.25	545	0.8786
00000100	R1	0.25	550	0.8724
00000100	R1	0.25	555	0.8634
00000100	R1	0.25	560	0.8537
00000100	R1	0.25	565	0.8437
00000100	R1	0.25	570	0.834
00000100	R1	0.25	575	0.8262
00000100	R1	0.25	580	0.8183
00000100	R1	0.25	585	0.81
00000100	R1	0.25	590	0.8022
00000100	R1	0.25	595	0.7947
00000100	R1	0.25	600	0.787
00000100	R1	0.25	605	0.7792
00000100	R1	0.25	610	0.7719
00000100	R1	0.25	615	0.7653
00000100	R1	0.25	620	0.7587
00000100	R1	0.25	625	0.7514
00000100	R1	0.25	630	0.7453
00000100	R1	0.25	635	0.7379
00000100	R1	0.25	640	0.7313
00000100	R1	0.25	645	0.7245
00000100	R1	0.25	650	0.7182
00000100	R1	0.25	655	0.7112
00000100	R1	0.25	660	0.7052
00000100	R1	0.25	665	0.6986
00000100	R1	0.25	670	0.6916
00000100	R1	0.25	675	0.6863
00000100	R1	0.25	680	0.6802
00000100	R1	0.25	685	0.6724
00000100	R1	0.25	690	0.6673
00000100	R1	0.25	695	0.6603
00000100	R1	0.25	700	0.6536
00000100	R1	0.25	705	0.6466
00000100	R1	0.25	710	0.6412
00000100	R1	0.25	715	0.6349
00000100	R1	0.25	720	0.6289
00000100	R1	0.25	725	0.6222
00000100	R1	0.25	730	0.6166
00000100	R1	0.25	735	0.6119
00000100	R1	0.25	740	0.6048
00000100	R1	0.25	745	0.5985
00000100	R1	0.25	750	0.5944
00000100	R1	0.25	755	0.5882
00000100	R1	0.25	760	0.5828
00000100	R1	0.25	765	0.5772
00000100	R1	0.25	770	0.5711
00000100	R1	0.25	775	0.565
00000100	R1	0.25	780	0.5603
00000101	R1	0.0025	380	2.5562
00000101	R1	0.0025	385	2.4936
00000101	R1	0.0025	390	2.4306
00000101	R1	0.0025	395	2.3639
00000101	R1	0.0025	400	2.3096
00000101	R1	0.0025	405	2.2671
00000101	R1	0.0025	410	2.2198
00000101	R1	0.0025	415	2.1666
00000101	R1	0.0025	420	2.1006
00000101	R1	0.0025	425	2.0367
00000101	R1	0.0025	430	1.9631
00000101	R1	0.0025	435	1.8832
00000101	R1	0.0025	440	1.8181
00000101	R1	0.0025	445	1.7544
00000101	R1	0.0025	450	1.6984
00000101	R1	0.0025	455	1.6548
00000101	R1	0.0025	460	1.6208
00000101	R1	0.0025	465	1.5907
00000101	R1	0.0025	470	1.5666
00000101	R1	0.0025	475	1.5471
00000101	R1	0.0025	480	1.5283
00000101	R1	0.0025	485	1.5115
00000101	R1	0.0025	490	1.4939
00000101	R1	0.0025	495	1.4794
00000101	R1	0.0025	500	1.4659
00000101	R1	0.0025	505	1.454
00000101	R1	0.0025	510	1.444
00000101	R1	0.0025	515	1.435
00000101	R1	0.0025	520	1.4275
00000101	R1	0.0025	525	1.4185
00000101	R1	0.0025	530	1.4113
00000101	R1	0.0025	535	1.4011
00000101	R1	0.0025	540	1.3914
00000101	R1	0.0025	545	1.3854
00000101	R1	0.0025	550	1.3813
00000101	R1	0.0025	555	1.3739
00000101	R1	0.0025	560	1.3629
00000101	R1	0.0025	565	1.3519
00000101	R1	0.0025	570	1.3433
00000101	R1	0.0025	575	1.3339
00000101	R1	0.0025	580	1.3261
00000101	R1	0.0025	585	1.3192
00000101	R1	0.0025	590	1.3108
00000101	R1	0.0025	595	1.3027
00000101	R1	0.0025	600	1.2956
00000101	R1	0.0025	605	1.2883
00000101	R1	0.0025	610	1.2805
00000101	R1	0.0025	615	1.2737
00000101	R1	0.0025	620	1.267
00000101	R1	0.0025	625	1.2594
00000101	R1	0.0025	630	1.2522
00000101	R1	0.0025	635	1.2448
00000101	R1	0.0025	640	1.2381
00000101	R1	0.0025	645	1.2314
00000101	R1	0.0025	650	1.2229
00000101	R1	0.0025	655	1.2157
00000101	R1	0.0025	660	1.2092
00000101	R1	0.0025	665	1.2019
00000101	R1	0.0025	670	1.1943
00000101	R1	0.0025	675	1.1878
00000101	R1	0.0025	680	1.1794
00000101	R1	0.0025	685	1.1738
00000101	R1	0.0025	690	1.1656
00000101	R1	0.0025	695	1.1558
00000101	R1	0.0025	700	1.1501
00000101	R1	0.0025	705	1.1425
00000101	R1	0.0025	710	1.1356
00000101	R1	0.0025	715	1.1278
00000101	R1	0.0025	720	1.1199
00000101	R1	0.0025	725	1.1121
00000101	R1	0.0025	730	1.1052
00000101	R1	0.0025	735	1.0989
00000101	R1	0.0025	740	1.0916
00000101	R1	0.0025	745	1.0831
00000101	R1	0.0025	750	1.0763
00000101	R1	0.0025	755	1.0698
00000101	R1	0.0025	760	1.0624
00000101	R1	0.0025	765	1.055
00000101	R1	0.0025	770	1.0488
00000101	R1	0.0025	775	1.0403
00000101	R1	0.0025	780	1.034
00000101	R1	0.025	380	2.6721
00000101	R1	0.025	385	2.5821
00000101	R1	0.025	390	2.5308
00000101	R1	0.025	395	2.4629
00000101	R1	0.025	400	2.4102
00000101	R1	0.025	405	2.3633
00000101	R1	0.025	410	2.311
00000101	R1	0.025	415	2.2596
00000101	R1	0.025	420	2.1952
00000101	R1	0.025	425	2.128
00000101	R1	0.025	430	2.0534
00000101	R1	0.025	435	1.9726
00000101	R1	0.025	440	1.9043
00000101	R1	0.025	445	1.8364
00000101	R1	0.025	450	1.7768
00000101	R1	0.025	455	1.73
00000101	R1	0.025	460	1.6933
00000101	R1	0.025	465	1.6612
00000101	R1	0.025	470	1.6362
00000101	R1	0.025	475	1.6158
00000101	R1	0.025	480	1.5964
00000101	R1	0.025	485	1.5786
00000101	R1	0.025	490	1.5609
00000101	R1	0.025	495	1.5458
00000101	R1	0.025	500	1.5325
00000101	R1	0.025	505	1.5194
00000101	R1	0.025	510	1.5106
00000101	R1	0.025	515	1.5018
00000101	R1	0.025	520	1.4937
00000101	R1	0.025	525	1.4866
00000101	R1	0.025	530	1.4776
00000101	R1	0.025	535	1.4687
00000101	R1	0.025	540	1.4592
00000101	R1	0.025	545	1.4531
00000101	R1	0.025	550	1.4514
00000101	R1	0.025	555	1.4421
00000101	R1	0.025	560	1.4313
00000101	R1	0.025	565	1.4192
00000101	R1	0.025	570	1.4095
00000101	R1	0.025	575	1.4004
00000101	R1	0.025	580	1.3931
00000101	R1	0.025	585	1.3857
00000101	R1	0.025	590	1.3777
00000101	R1	0.025	595	1.3714
00000101	R1	0.025	600	1.3635
00000101	R1	0.025	605	1.3562
00000101	R1	0.025	610	1.3479
00000101	R1	0.025	615	1.3425
00000101	R1	0.025	620	1.3348
00000101	R1	0.025	625	1.3284
00000101	R1	0.025	630	1.3205
00000101	R1	0.025	635	1.3122
00000101	R1	0.025	640	1.307
00000101	R1	0.025	645	1.2998
00000101	R1	0.025	650	1.2926
00000101	R1	0.025	655	1.2839
00000101	R1	0.025	660	1.2773
00000101	R1	0.025	665	1.2692
00000101	R1	0.025	670	1.263
00000101	R1	0.025	675	1.2546
00000101	R1	0.025	680	1.2471
00000101	R1	0.025	685	1.2405
00000101	R1	0.025	690	1.2337
00000101	R1	0.025	695	1.225
00000101	R1	0.025	700	1.2166
00000101	R1	0.025	705	1.2098
00000101	R1	0.025	710	1.202
00000101	R1	0.025	715	1.1954
00000101	R1	0.025	720	1.1884
00000101	R1	0.025	725	1.1809
00000101	R1	0.025	730	1.173
00000101	R1	0.025	735	1.1651
00000101	R1	0.025	740	1.1585
00000101	R1	0.025	745	1.1518
00000101	R1	0.025	750	1.1438
00000101	R1	0.025	755	1.1367
00000101	R1	0.025	760	1.1289
00000101	R1	0.025	765	1.1212
00000101	R1	0.025	770	1.1131
00000101	R1	0.025	775	1.1085
00000101	R1	0.025	780	1.0976
00000101	R1	0.25	380	2.5511
00000101	R1	0.25	385	2.4834
00000101	R1	0.25	390	2.4271
00000101	R1	0.25	395	2.3718
00000101	R1	0.25	400	2.326
00000101	R1	0.25	405	2.2834
00000101	R1	0.25	410	2.2357
00000101	R1	0.25	415	2.1706
00000101	R1	0.25	420	2.0974
00000101	R1	0.25	425	2.0245
00000101	R1	0.25	430	1.9429
00000101	R1	0.25	435	1.8582
00000101	R1	0.25	440	1.7832
00000101	R1	0.25	445	1.7088
00000101	R1	0.25	450	1.6422
00000101	R1	0.25	455	1.5906
00000101	R1	0.25	460	1.5499
00000101	R1	0.25	465	1.5143
00000101	R1	0.25	470	1.4858
00000101	R1	0.25	475	1.4651
00000101	R1	0.25	480	1.4447
00000101	R1	0.25	485	1.426
00000101	R1	0.25	490	1.4076
00000101	R1	0.25	495	1.3918
00000101	R1	0.25	500	1.3775
00000101	R1	0.25	505	1.3642
00000101	R1	0.25	510	1.3528
00000101	R1	0.25	515	1.3433
00000101	R1	0.25	520	1.3347
00000101	R1	0.25	525	1.3246
00000101	R1	0.25	530	1.3163
00000101	R1	0.25	535	1.306
00000101	R1	0.25	540	1.2948
00000101	R1	0.25	545	1.2873
00000101	R1	0.25	550	1.2833
00000101	R1	0.25	555	1.273
00000101	R1	0.25	560	1.2617
00000101	R1	0.25	565	1.2507
00000101	R1	0.25	570	1.2396
00000101	R1	0.25	575	1.2305
00000101	R1	0.25	580	1.2228
00000101	R1	0.25	585	1.2129
00000101	R1	0.25	590	1.2047
00000101	R1	0.25	595	1.1962
00000101	R1	0.25	600	1.1875
00000101	R1	0.25	605	1.1796
00000101	R1	0.25	610	1.1707
00000101	R1	0.25	615	1.1627
00000101	R1	0.25	620	1.1554
00000101	R1	0.25	625	1.1473
00000101	R1	0.25	630	1.14
00000101	R1	0.25	635	1.1314
00000101	R1	0.25	640	1.124
00000101	R1	0.25	645	1.1144
00000101	R1	0.25	650	1.1069
00000101	R1	0.25	655	1.0983
00000101	R1	0.25	660	1.0914
00000101	R1	0.25	665	1.082
00000101	R1	0.25	670	1.0731
00000101	R1	0.25	675	1.0651
00000101	R1	0.25	680	1.0574
00000101	R1	0.25	685	1.0493
00000101	R1	0.25	690	1.0391
00000101	R1	0.25	695	1.03
00000101	R1	0.25	700	1.0212
00000101	R1	0.25	705	1.0128
00000101	R1	0.25	710	1.0056
00000101	R1	0.25	715	0.9966
00000101	R1	0.25	720	0.9876
00000101	R1	0.25	725	0.9777
00000101	R1	0.25	730	0.9693
00000101	R1	0.25	735	0.9619
00000101	R1	0.25	740	0.9522
00000101	R1	0.25	745	0.9432
00000101	R1	0.25	750	0.9349
00000101	R1	0.25	755	0.9262
00000101	R1	0.25	760	0.9182
00000101	R1	0.25	765	0.91
00000101	R1	0.25	770	0.9019
00000101	R1	0.25	775	0.8927
00000101	R1	0.25	780	0.886
00000110	R1	0.0025	380	2.5704
00000110	R1	0.0025	385	2.4806
00000110	R1	0.0025	390	2.3903
00000110	R1	0.0025	395	2.3116
00000110	R1	0.0025	400	2.2473
00000110	R1	0.0025	405	2.1903
00000110	R1	0.0025	410	2.1185
00000110	R1	0.0025	415	2.0381
00000110	R1	0.0025	420	1.9519
00000110	R1	0.0025	425	1.8741
00000110	R1	0.0025	430	1.7918
00000110	R1	0.0025	435	1.7079
00000110	R1	0.0025	440	1.6337
00000110	R1	0.0025	445	1.5595
00000110	R1	0.0025	450	1.493
00000110	R1	0.0025	455	1.4425
00000110	R1	0.0025	460	1.4029
00000110	R1	0.0025	465	1.3697
00000110	R1	0.0025	470	1.3427
00000110	R1	0.0025	475	1.3229
00000110	R1	0.0025	480	1.3044
00000110	R1	0.0025	485	1.286
00000110	R1	0.0025	490	1.2694
00000110	R1	0.0025	495	1.2543
00000110	R1	0.0025	500	1.2403
00000110	R1	0.0025	505	1.2274
00000110	R1	0.0025	510	1.2163
00000110	R1	0.0025	515	1.2067
00000110	R1	0.0025	520	1.1977
00000110	R1	0.0025	525	1.1888
00000110	R1	0.0025	530	1.1796
00000110	R1	0.0025	535	1.1699
00000110	R1	0.0025	540	1.1592
00000110	R1	0.0025	545	1.1511
00000110	R1	0.0025	550	1.146
00000110	R1	0.0025	555	1.1374
00000110	R1	0.0025	560	1.1268
00000110	R1	0.0025	565	1.1148
00000110	R1	0.0025	570	1.1058
00000110	R1	0.0025	575	1.0967
00000110	R1	0.0025	580	1.0876
00000110	R1	0.0025	585	1.0802
00000110	R1	0.0025	590	1.0708
00000110	R1	0.0025	595	1.0626
00000110	R1	0.0025	600	1.0547
00000110	R1	0.0025	605	1.0471
00000110	R1	0.0025	610	1.0382
00000110	R1	0.0025	615	1.0301
00000110	R1	0.0025	620	1.0233
00000110	R1	0.0025	625	1.0146
00000110	R1	0.0025	630	1.0071
00000110	R1	0.0025	635	1.0002
00000110	R1	0.0025	640	0.9928
00000110	R1	0.0025	645	0.9848
00000110	R1	0.0025	650	0.9766
00000110	R1	0.0025	655	0.968
00000110	R1	0.0025	660	0.9612
00000110	R1	0.0025	665	0.9541
00000110	R1	0.0025	670	0.947
00000110	R1	0.0025	675	0.9388
00000110	R1	0.0025	680	0.9312
00000110	R1	0.0025	685	0.9242
00000110	R1	0.0025	690	0.9159
00000110	R1	0.0025	695	0.9073
00000110	R1	0.0025	700	0.9002
00000110	R1	0.0025	705	0.893
00000110	R1	0.0025	710	0.8858
00000110	R1	0.0025	715	0.8785
00000110	R1	0.0025	720	0.8711
00000110	R1	0.0025	725	0.8634
00000110	R1	0.0025	730	0.8559
00000110	R1	0.0025	735	0.8487
00000110	R1	0.0025	740	0.8415
00000110	R1	0.0025	745	0.833
00000110	R1	0.0025	750	0.8274
00000110	R1	0.0025	755	0.8197
00000110	R1	0.0025	760	0.8125
00000110	R1	0.0025	765	0.807
00000110	R1	0.0025	770	0.7999
00000110	R1	0.0025	775	0.7924
00000110	R1	0.0025	780	0.7862
00000110	R1	0.025	380	2.6352
00000110	R1	0.025	385	2.5565
00000110	R1	0.025	390	2.4904
00000110	R1	0.025	395	2.4239
00000110	R1	0.025	400	2.3702
00000110	R1	0.025	405	2.3181
00000110	R1	0.025	410	2.2579
00000110	R1	0.025	415	2.1862
00000110	R1	0.025	420	2.1052
00000110	R1	0.025	425	2.0298
00000110	R1	0.025	430	1.9452
00000110	R1	0.025	435	1.8517
00000110	R1	0.025	440	1.761
00000110	R1	0.025	445	1.6634
00000110	R1	0.025	450	1.5755
00000110	R1	0.025	455	1.5059
00000110	R1	0.025	460	1.4535
00000110	R1	0.025	465	1.4109
00000110	R1	0.025	470	1.3794
00000110	R1	0.025	475	1.3555
00000110	R1	0.025	480	1.3348
00000110	R1	0.025	485	1.3155
00000110	R1	0.025	490	1.2965
00000110	R1	0.025	495	1.2806
00000110	R1	0.025	500	1.2657
00000110	R1	0.025	505	1.2513
00000110	R1	0.025	510	1.2395
00000110	R1	0.025	515	1.2288
00000110	R1	0.025	520	1.2185
00000110	R1	0.025	525	1.2085
00000110	R1	0.025	530	1.1984
00000110	R1	0.025	535	1.1876
00000110	R1	0.025	540	1.1764
00000110	R1	0.025	545	1.1676
00000110	R1	0.025	550	1.1623
00000110	R1	0.025	555	1.1519
00000110	R1	0.025	560	1.14
00000110	R1	0.025	565	1.1283
00000110	R1	0.025	570	1.1174
00000110	R1	0.025	575	1.1072
00000110	R1	0.025	580	1.0994
00000110	R1	0.025	585	1.0912
00000110	R1	0.025	590	1.0818
00000110	R1	0.025	595	1.0723
00000110	R1	0.025	600	1.0646
00000110	R1	0.025	605	1.055
00000110	R1	0.025	610	1.0468
00000110	R1	0.025	615	1.0396
00000110	R1	0.025	620	1.0318
00000110	R1	0.025	625	1.0235
00000110	R1	0.025	630	1.0156
00000110	R1	0.025	635	1.0071
00000110	R1	0.025	640	0.9995
00000110	R1	0.025	645	0.9926
00000110	R1	0.025	650	0.9832
00000110	R1	0.025	655	0.9746
00000110	R1	0.025	660	0.9676
00000110	R1	0.025	665	0.9598
00000110	R1	0.025	670	0.9509
00000110	R1	0.025	675	0.9435
00000110	R1	0.025	680	0.9354
00000110	R1	0.025	685	0.9267
00000110	R1	0.025	690	0.92
00000110	R1	0.025	695	0.9114
00000110	R1	0.025	700	0.9026
00000110	R1	0.025	705	0.8956
00000110	R1	0.025	710	0.8879
00000110	R1	0.025	715	0.8798
00000110	R1	0.025	720	0.873
00000110	R1	0.025	725	0.8646
00000110	R1	0.025	730	0.8564
00000110	R1	0.025	735	0.8484
00000110	R1	0.025	740	0.8412
00000110	R1	0.025	745	0.8326
00000110	R1	0.025	750	0.826
00000110	R1	0.025	755	0.8181
00000110	R1	0.025	760	0.8114
00000110	R1	0.025	765	0.8037
00000110	R1	0.025	770	0.7956
00000110	R1	0.025	775	0.7877
00000110	R1	0.025	780	0.7803
00000110	R1	0.25	380	2.4193
00000110	R1	0.25	385	2.3309
00000110	R1	0.25	390	2.2638
00000110	R1	0.25	395	2.2084
00000110	R1	0.25	400	2.1658
00000110	R1	0.25	405	2.1198
00000110	R1	0.25	410	2.049
00000110	R1	0.25	415	1.9617
00000110	R1	0.25	420	1.8672
00000110	R1	0.25	425	1.7836
00000110	R1	0.25	430	1.6918
00000110	R1	0.25	435	1.5975
00000110	R1	0.25	440	1.5105
00000110	R1	0.25	445	1.4186
00000110	R1	0.25	450	1.336
00000110	R1	0.25	455	1.2726
00000110	R1	0.25	460	1.2243
00000110	R1	0.25	465	1.1861
00000110	R1	0.25	470	1.157
00000110	R1	0.25	475	1.1355
00000110	R1	0.25	480	1.116
00000110	R1	0.25	485	1.0977
00000110	R1	0.25	490	1.0803
00000110	R1	0.25	495	1.0651
00000110	R1	0.25	500	1.0502
00000110	R1	0.25	505	1.0366
00000110	R1	0.25	510	1.0251
00000110	R1	0.25	515	1.0149
00000110	R1	0.25	520	1.0048
00000110	R1	0.25	525	0.9953
00000110	R1	0.25	530	0.9864
00000110	R1	0.25	535	0.9772
00000110	R1	0.25	540	0.9661
00000110	R1	0.25	545	0.9578
00000110	R1	0.25	550	0.9516
00000110	R1	0.25	555	0.9421
00000110	R1	0.25	560	0.9318
00000110	R1	0.25	565	0.9216
00000110	R1	0.25	570	0.9121
00000110	R1	0.25	575	0.9037
00000110	R1	0.25	580	0.8959
00000110	R1	0.25	585	0.8881
00000110	R1	0.25	590	0.8789
00000110	R1	0.25	595	0.8708
00000110	R1	0.25	600	0.8634
00000110	R1	0.25	605	0.8552
00000110	R1	0.25	610	0.8479
00000110	R1	0.25	615	0.8408
00000110	R1	0.25	620	0.8337
00000110	R1	0.25	625	0.8261
00000110	R1	0.25	630	0.82
00000110	R1	0.25	635	0.8112
00000110	R1	0.25	640	0.8053
00000110	R1	0.25	645	0.7976
00000110	R1	0.25	650	0.7912
00000110	R1	0.25	655	0.7836
00000110	R1	0.25	660	0.7775
00000110	R1	0.25	665	0.7704
00000110	R1	0.25	670	0.762
00000110	R1	0.25	675	0.7563
00000110	R1	0.25	680	0.7498
00000110	R1	0.25	685	0.7432
00000110	R1	0.25	690	0.7362
00000110	R1	0.25	695	0.7289
00000110	R1	0.25	700	0.7215
00000110	R1	0.25	705	0.7143
00000110	R1	0.25	710	0.7077
00000110	R1	0.25	715	0.7011
00000110	R1	0.25	720	0.694
00000110	R1	0.25	725	0.6872
00000110	R1	0.25	730	0.6816
00000110	R1	0.25	735	0.676
00000110	R1	0.25	740	0.6687
00000110	R1	0.25	745	0.6616
00000110	R1	0.25	750	0.6561
00000110	R1	0.25	755	0.6496
00000110	R1	0.25	760	0.6437
00000110	R1	0.25	765	0.6374
00000110	R1	0.25	770	0.6303
00000110	R1	0.25	775	0.6244
00000110	R1	0.25	780	0.6198
00000111	R1	0.0025	380	2.3066
00000111	R1	0.0025	385	2.2227
00000111	R1	0.0025	390	2.147
00000111	R1	0.0025	395	2.0767
00000111	R1	0.0025	400	2.0219
00000111	R1	0.0025	405	1.9753
00000111	R1	0.0025	410	1.9184
00000111	R1	0.0025	415	1.8528
00000111	R1	0.0025	420	1.7822
00000111	R1	0.0025	425	1.7144
00000111	R1	0.0025	430	1.6373
00000111	R1	0.0025	435	1.5598
00000111	R1	0.0025	440	1.4918
00000111	R1	0.0025	445	1.4228
00000111	R1	0.0025	450	1.3626
00000111	R1	0.0025	455	1.3178
00000111	R1	0.0025	460	1.2815
00000111	R1	0.0025	465	1.2509
00000111	R1	0.0025	470	1.2265
00000111	R1	0.0025	475	1.2079
00000111	R1	0.0025	480	1.19
00000111	R1	0.0025	485	1.1728
00000111	R1	0.0025	490	1.1561
00000111	R1	0.0025	495	1.1412
00000111	R1	0.0025	500	1.1271
00000111	R1	0.0025	505	1.1146
00000111	R1	0.0025	510	1.1034
00000111	R1	0.0025	515	1.0936
00000111	R1	0.0025	520	1.0852
00000111	R1	0.0025	525	1.076
00000111	R1	0.0025	530	1.0673
00000111	R1	0.0025	535	1.0575
00000111	R1	0.0025	540	1.0462
00000111	R1	0.0025	545	1.0389
00000111	R1	0.0025	550	1.0338
00000111	R1	0.0025	555	1.0257
00000111	R1	0.0025	560	1.0138
00000111	R1	0.0025	565	1.0021
00000111	R1	0.0025	570	0.9932
00000111	R1	0.0025	575	0.9835
00000111	R1	0.0025	580	0.9752
00000111	R1	0.0025	585	0.9671
00000111	R1	0.0025	590	0.9581
00000111	R1	0.0025	595	0.9502
00000111	R1	0.0025	600	0.9426
00000111	R1	0.0025	605	0.9345
00000111	R1	0.0025	610	0.9252
00000111	R1	0.0025	615	0.9179
00000111	R1	0.0025	620	0.9109
00000111	R1	0.0025	625	0.9026
00000111	R1	0.0025	630	0.8961
00000111	R1	0.0025	635	0.8881
00000111	R1	0.0025	640	0.8812
00000111	R1	0.0025	645	0.8735
00000111	R1	0.0025	650	0.8657
00000111	R1	0.0025	655	0.8576
00000111	R1	0.0025	660	0.8505
00000111	R1	0.0025	665	0.8431
00000111	R1	0.0025	670	0.8354
00000111	R1	0.0025	675	0.827
00000111	R1	0.0025	680	0.8202
00000111	R1	0.0025	685	0.8139
00000111	R1	0.0025	690	0.8056
00000111	R1	0.0025	695	0.797
00000111	R1	0.0025	700	0.7906
00000111	R1	0.0025	705	0.7826
00000111	R1	0.0025	710	0.7761
00000111	R1	0.0025	715	0.7684
00000111	R1	0.0025	720	0.7615
00000111	R1	0.0025	725	0.7535
00000111	R1	0.0025	730	0.7465
00000111	R1	0.0025	735	0.7403
00000111	R1	0.0025	740	0.7333
00000111	R1	0.0025	745	0.7241
00000111	R1	0.0025	750	0.7187
00000111	R1	0.0025	755	0.7108
00000111	R1	0.0025	760	0.7052
00000111	R1	0.0025	765	0.6993
00000111	R1	0.0025	770	0.6906
00000111	R1	0.0025	775	0.6858
00000111	R1	0.0025	780	0.678
00000111	R1	0.025	380	2.3784
00000111	R1	0.025	385	2.2944
00000111	R1	0.025	390	2.2228
00000111	R1	0.025	395	2.1554
00000111	R1	0.025	400	2.0958
00000111	R1	0.025	405	2.0466
00000111	R1	0.025	410	1.9903
00000111	R1	0.025	415	1.9259
00000111	R1	0.025	420	1.8554
00000111	R1	0.025	425	1.7876
00000111	R1	0.025	430	1.713
00000111	R1	0.025	435	1.6354
00000111	R1	0.025	440	1.5692
00000111	R1	0.025	445	1.5042
00000111	R1	0.025	450	1.4473
00000111	R1	0.025	455	1.4047
00000111	R1	0.025	460	1.372
00000111	R1	0.025	465	1.3438
00000111	R1	0.025	470	1.3225
00000111	R1	0.025	475	1.3044
00000111	R1	0.025	480	1.2887
00000111	R1	0.025	485	1.2729
00000111	R1	0.025	490	1.2578
00000111	R1	0.025	495	1.2442
00000111	R1	0.025	500	1.2322
00000111	R1	0.025	505	1.2216
00000111	R1	0.025	510	1.2128
00000111	R1	0.025	515	1.205
00000111	R1	0.025	520	1.199
00000111	R1	0.025	525	1.1921
00000111	R1	0.025	530	1.1845
00000111	R1	0.025	535	1.1769
00000111	R1	0.025	540	1.1687
00000111	R1	0.025	545	1.1633
00000111	R1	0.025	550	1.1615
00000111	R1	0.025	555	1.1545
00000111	R1	0.025	560	1.1449
00000111	R1	0.025	565	1.1351
00000111	R1	0.025	570	1.1266
00000111	R1	0.025	575	1.1194
00000111	R1	0.025	580	1.1129
00000111	R1	0.025	585	1.1067
00000111	R1	0.025	590	1.0997
00000111	R1	0.025	595	1.0928
00000111	R1	0.025	600	1.0872
00000111	R1	0.025	605	1.0804
00000111	R1	0.025	610	1.0746
00000111	R1	0.025	615	1.0687
00000111	R1	0.025	620	1.0638
00000111	R1	0.025	625	1.0565
00000111	R1	0.025	630	1.0507
00000111	R1	0.025	635	1.0435
00000111	R1	0.025	640	1.0379
00000111	R1	0.025	645	1.0325
00000111	R1	0.025	650	1.0241
00000111	R1	0.025	655	1.0177
00000111	R1	0.025	660	1.0131
00000111	R1	0.025	665	1.0065
00000111	R1	0.025	670	0.9999
00000111	R1	0.025	675	0.9935
00000111	R1	0.025	680	0.9868
00000111	R1	0.025	685	0.9804
00000111	R1	0.025	690	0.9736
00000111	R1	0.025	695	0.9663
00000111	R1	0.025	700	0.96
00000111	R1	0.025	705	0.9554
00000111	R1	0.025	710	0.9486
00000111	R1	0.025	715	0.9418
00000111	R1	0.025	720	0.9351
00000111	R1	0.025	725	0.9285
00000111	R1	0.025	730	0.9213
00000111	R1	0.025	735	0.9161
00000111	R1	0.025	740	0.9103
00000111	R1	0.025	745	0.9018
00000111	R1	0.025	750	0.8981
00000111	R1	0.025	755	0.8897
00000111	R1	0.025	760	0.8833
00000111	R1	0.025	765	0.8775
00000111	R1	0.025	770	0.8702
00000111	R1	0.025	775	0.8648
00000111	R1	0.025	780	0.8582
00000111	R1	0.25	380	2.4829
00000111	R1	0.25	385	2.3799
00000111	R1	0.25	390	2.2952
00000111	R1	0.25	395	2.2113
00000111	R1	0.25	400	2.1442
00000111	R1	0.25	405	2.0843
00000111	R1	0.25	410	2.0117
00000111	R1	0.25	415	1.9312
00000111	R1	0.25	420	1.8491
00000111	R1	0.25	425	1.7728
00000111	R1	0.25	430	1.6927
00000111	R1	0.25	435	1.6101
00000111	R1	0.25	440	1.5389
00000111	R1	0.25	445	1.4683
00000111	R1	0.25	450	1.4045
00000111	R1	0.25	455	1.3558
00000111	R1	0.25	460	1.3167
00000111	R1	0.25	465	1.2835
00000111	R1	0.25	470	1.2569
00000111	R1	0.25	475	1.2356
00000111	R1	0.25	480	1.2161
00000111	R1	0.25	485	1.1968
00000111	R1	0.25	490	1.1787
00000111	R1	0.25	495	1.1625
00000111	R1	0.25	500	1.1464
00000111	R1	0.25	505	1.1333
00000111	R1	0.25	510	1.1204
00000111	R1	0.25	515	1.1103
00000111	R1	0.25	520	1.1009
00000111	R1	0.25	525	1.0907
00000111	R1	0.25	530	1.0813
00000111	R1	0.25	535	1.0712
00000111	R1	0.25	540	1.0599
00000111	R1	0.25	545	1.0519
00000111	R1	0.25	550	1.0463
00000111	R1	0.25	555	1.0361
00000111	R1	0.25	560	1.025
00000111	R1	0.25	565	1.0139
00000111	R1	0.25	570	1.0035
00000111	R1	0.25	575	0.9946
00000111	R1	0.25	580	0.9862
00000111	R1	0.25	585	0.9772
00000111	R1	0.25	590	0.9685
00000111	R1	0.25	595	0.9598
00000111	R1	0.25	600	0.9517
00000111	R1	0.25	605	0.9431
00000111	R1	0.25	610	0.9354
00000111	R1	0.25	615	0.9276
00000111	R1	0.25	620	0.92
00000111	R1	0.25	625	0.9126
00000111	R1	0.25	630	0.9056
00000111	R1	0.25	635	0.8965
00000111	R1	0.25	640	0.89
00000111	R1	0.25	645	0.8823
00000111	R1	0.25	650	0.874
00000111	R1	0.25	655	0.8664
00000111	R1	0.25	660	0.8584
00000111	R1	0.25	665	0.8504
00000111	R1	0.25	670	0.8428
00000111	R1	0.25	675	0.8352
00000111	R1	0.25	680	0.8281
00000111	R1	0.25	685	0.8202
00000111	R1	0.25	690	0.8122
00000111	R1	0.25	695	0.804
00000111	R1	0.25	700	0.7967
00000111	R1	0.25	705	0.788
00000111	R1	0.25	710	0.7807
00000111	R1	0.25	715	0.7734
00000111	R1	0.25	720	0.7649
00000111	R1	0.25	725	0.7564
00000111	R1	0.25	730	0.7492
00000111	R1	0.25	735	0.7424
00000111	R1	0.25	740	0.7345
00000111	R1	0.25	745	0.7249
00000111	R1	0.25	750	0.7188
00000111	R1	0.25	755	0.7112
00000111	R1	0.25	760	0.7033
00000111	R1	0.25	765	0.6958
00000111	R1	0.25	770	0.6887
00000111	R1	0.25	775	0.6805
00000111	R1	0.25	780	0.6742
00001000	R1	0.0025	380	2.6086
00001000	R1	0.0025	385	2.4487
00001000	R1	0.0025	390	2.2943
00001000	R1	0.0025	395	2.1544
00001000	R1	0.0025	400	2.048
00001000	R1	0.0025	405	1.9678
00001000	R1	0.0025	410	1.8832
00001000	R1	0.0025	415	1.7924
00001000	R1	0.0025	420	1.7048
00001000	R1	0.0025	425	1.6354
00001000	R1	0.0025	430	1.5708
00001000	R1	0.0025	435	1.5106
00001000	R1	0.0025	440	1.4663
00001000	R1	0.0025	445	1.4306
00001000	R1	0.0025	450	1.4021
00001000	R1	0.0025	455	1.3798
00001000	R1	0.0025	460	1.3616
00001000	R1	0.0025	465	1.344
00001000	R1	0.0025	470	1.3281
00001000	R1	0.0025	475	1.3143
00001000	R1	0.0025	480	1.2989
00001000	R1	0.0025	485	1.2829
00001000	R1	0.0025	490	1.2647
00001000	R1	0.0025	495	1.247
00001000	R1	0.0025	500	1.2283
00001000	R1	0.0025	505	1.2082
00001000	R1	0.0025	510	1.1884
00001000	R1	0.0025	515	1.1693
00001000	R1	0.0025	520	1.1498
00001000	R1	0.0025	525	1.1301
00001000	R1	0.0025	530	1.1113
00001000	R1	0.0025	535	1.0908
00001000	R1	0.0025	540	1.0677
00001000	R1	0.0025	545	1.048
00001000	R1	0.0025	550	1.0309
00001000	R1	0.0025	555	1.0105
00001000	R1	0.0025	560	0.9896
00001000	R1	0.0025	565	0.9688
00001000	R1	0.0025	570	0.9506
00001000	R1	0.0025	575	0.9326
00001000	R1	0.0025	580	0.9151
00001000	R1	0.0025	585	0.8997
00001000	R1	0.0025	590	0.8833
00001000	R1	0.0025	595	0.8686
00001000	R1	0.0025	600	0.8553
00001000	R1	0.0025	605	0.8425
00001000	R1	0.0025	610	0.8292
00001000	R1	0.0025	615	0.8182
00001000	R1	0.0025	620	0.8083
00001000	R1	0.0025	625	0.7972
00001000	R1	0.0025	630	0.7877
00001000	R1	0.0025	635	0.7782
00001000	R1	0.0025	640	0.7698
00001000	R1	0.0025	645	0.7623
00001000	R1	0.0025	650	0.7538
[truncated: 184,625 more rows]
