# Supplementary material for: Full factorial construction of synthetic microbial communities
Source: eLife. 2026 May 19;13:RP101906. doi: 10.7554/eLife.101906 (PMC13186563; doi:10.7554/eLife.101906)
Supplement: Source code 1. — An R script to generate user-tailored protocols. Users can simply specify the desired number of species and working volume (v0\begin{document}$v_0$\end{document}) at the top of the script. Running the script will then create an output .txt file with detailed step-by-step instructions. [file elife-101906-code1.zip]

Archive with 1 entries (1 files):
- eLife-VOR-TR-2024-101906/Source code 1  protocol_generator.R
